# Supplementary material for: Hourly Relationship between Reference Evapotranspiration and Shoot Shrinkage in Walnut Trees and Pomegranate under Deficit Irrigation
Source: Plants (Basel). 2021 Dec 23;11(1):31. doi: 10.3390/plants11010031 (PMC8747659; doi:10.3390/plants11010031)
Supplement: Supplementary file 1 [file plants-11-00031-s001.zip]

Archive with 1 entries (1 files):
- plants-1491649-supplementary.pdf
